# Supplementary material for: I win it’s fair, you win it’s not. Selective heeding of merit in ambiguous settings
Source: PLoS One. 2023 Jan 6;18(1):e0279865. doi: 10.1371/journal.pone.0279865 (PMC9821486; doi:10.1371/journal.pone.0279865)
Supplement: S1 Data — (CSV) [file pone.0279865.s002.csv]

Pair	Profit	TR	Transfer	Desert	Fairness	Treasure	Guess	Distance	Role	id	age	gender	edu	major	exp	econ	grad
1	7.4	WIN	1	4	7	13	12	1	1	1	29	männlich	Bachelor	Wirtschaftwissenschaften (Decision/Risk)	15	1	1
1	2.6	WIN	10	4	7	13	8	5	0	2	23	weiblich	Abitur	Wirtschaftswissenschaften	10	1	0
2	4	LOSE	0	4	1	2	15	6	0	3	21	weiblich	Abitur	Sportmanagement und Kommunikationswissenschaft	18	0	0
2	6	LOSE	15	1	4	2	12	9	1	4	21	männlich	Abitur	Wirtschaftswissenschaften	8	1	0
3	5	Baseline	25	4	2	16	99	-64	1	5	22	männlich	Abitur	Betriebswirtschaftslehre	2	1	0
3	5	Baseline	5	4	7	16	99	-64	0	6	33	männlich	Abitur	Soziologie, Politikwissenschaft	4	0	0
4	4	WIN	25	4	4	13	5	8	0	7	30	männlich	Sonstige	BWL	1	1	1
4	6	WIN	15	6	6	13	13	0	1	8	26	männlich	Abitur	Rechtswissenschaft	1	0	0
5	4	LOSE	5	4	7	8	4	4	0	9	25	weiblich	Bachelor	Neuere Geschichte M. A.	6	0	1
5	6	LOSE	15	4	7	8	19	8	1	10	24	männlich	Abitur	Kunstgeschichte und Filmwissenschaft / Philosophie (B.A.)	8	0	0
6	7.4	Baseline	1	7	2	5	99	-75	1	11	22	weiblich	Abitur	Wirtschaftswissenschaft	5	1	0
6	2.6	Baseline	0	7	1	5	99	-75	0	12	27	männlich	Bachelor	Wirtschafttsingeneur	10	1	1
7	6.3	WIN	12	6	5	1	3	2	1	13	23	weiblich	Abitur	Ernährungswissenschaften	8	0	0
7	3.7	WIN	0	4	7	1	8	7	0	14	23	männlich	Bachelor	Philosophie und Altertumswissenschaft	1	0	1
8	7	LOSE	5	4	2	6	2	4	1	15	22	männlich	Abitur	Sportmanagement/ rechtswissenschaften	10	0	0
8	3	LOSE	10	4	3	6	5	1	0	16	26	männlich	Bachelor	Literaturwissenschaft	2	0	1
9	2.6	Baseline	25	4	4	3	99	-77	0	17	22	weiblich	Abitur	Lehramt Mathematik/Geschichte LRS	4	0	0
9	7.4	Baseline	1	4	4	3	99	-77	1	18	26	männlich	Master	BWL	6	1	1
1	5	WIN	25	4	6	7	4	3	1	19	26	männlich	Bachelor	Biotechnologie	2	0	1
1	5	WIN	25	4	4	7	15	8	0	20	23	weiblich	Abitur	Soziologie	15	0	0
2	6.5	LOSE	10	3	4	11	3	8	1	21	25	männlich	Bachelor	Politikwissenschaft	1	0	1
2	3.5	LOSE	30	3	4	11	15	4	0	22	26	weiblich	Abitur	Soziologie	5	0	0
3	5	Baseline	25	4	7	12	99	-68	1	23	22	weiblich	Abitur	Soziologie	6	0	0
3	5	Baseline	25	4	5	12	99	-68	0	24	22	weiblich	Bachelor	BWL für Naturwissenschaftler und Ingenieure M.Sc.	3	1	1
4	7.5	WIN	0	4	4	2	19	2	1	25	23	weiblich	Bachelor	Psychologie	10	0	1
4	2.5	WIN	25	4	7	2	14	7	0	26	25	weiblich	Abitur	Theologie	1	0	0
5	5	LOSE	15	4	7	6	5	1	0	27	26	weiblich	Abitur	Lehramt	10	0	0
5	5	LOSE	25	4	7	6	15	9	1	28	22	weiblich	Bachelor	Psychologie	12	0	1
6	5	Baseline	20	4	4	4	99	-76	0	29	25	weiblich	Abitur	Anglistik/Amerikanistik	17	0	0
6	5	Baseline	25	4	7	4	99	-76	1	30	26	männlich	Bachelor	Politikwissenschafte M.A., Schwerpunkt: Politische Theorie und Ideengeschichte	2	0	1
7	5.5	WIN	20	7	4	3	3	0	1	31	24	weiblich	Bachelor	BWL	5	1	1
7	4.5	WIN	25	4	7	3	4	1	0	32	22	weiblich	Abitur	Medizin	9	0	0
8	5	LOSE	25	4	7	18	6	7	1	33	26	weiblich	Master	Biologie	10	0	1
8	5	LOSE	0	4	7	18	13	5	0	34	22	weiblich	Abitur	Wirtschaftswissenschaften	10	1	0
9	2.5	Baseline	25	4	3	19	99	-61	0	35	26	weiblich	Abitur	Humanmedizin	0	0	0
9	7.5	Baseline	0	5	4	19	99	-61	1	36	28	männlich	Master	BauIng Master + angehender Master of BWL	1	1	1
1	4.2	WIN	0	4	7	8	13	5	0	37	22	männlich	Abitur	Germanistik	12	0	0
1	5.8	WIN	17	4	2	8	13	5	1	38	27	weiblich	Abitur	Soziale Arbeit	10	0	0
2	5.5	LOSE	20	4	6	13	4	9	1	39	27	weiblich	Master	Mikrobiologie	1	0	1
2	4.5	LOSE	25	4	7	13	15	2	0	40	22	weiblich	Abitur	Psychologie B.Sc.	50	0	0
3	5	Baseline	0	4	7	10	99	-70	0	41	18	männlich	Abitur	Wirtschaftswissenschaften Regelprofil	1	1	0
3	5	Baseline	25	4	6	10	99	-70	1	42	22	weiblich	Abitur	Psychologie	8	0	0
4	7.5	WIN	0	4	7	6	3	3	1	43	24	männlich	Bachelor	BWL	10	1	1
4	2.5	WIN	25	4	4	6	12	6	0	44	35	weiblich	Abitur	Sport, Latein, Politik	7	0	0
5	5	LOSE	0	2	7	4	15	8	0	45	24	weiblich	Bachelor	BWL	10	1	1
5	5	LOSE	25	4	7	4	14	9	1	46	31	männlich	Abitur	Betriebswirtschaft	12	1	0
6	2.5	Baseline	20	5	7	11	99	-69	0	47	23	weiblich	Abitur	Rechtswissenschaft	15	0	0
6	7.5	Baseline	0	4	1	11	99	-69	1	48	22	männlich	Master	BWL	1	1	1
1	5	WIN	25	4	5	5	6	1	1	49	23	männlich	Bachelor	Master Gesellschaftstheorie	1	0	1
1	5	WIN	20	4	7	5	13	8	0	50	21	männlich	Abitur	Geschichte/ Sport	10	0	0
2	5.5	LOSE	20	5	2	1	13	7	1	51	19	männlich	Abitur	sozialkunde	2	0	0
2	4.5	LOSE	20	4	3	1	13	7	0	52	26	weiblich	Master	Volkskunde/Kulturgeschichte	10	0	1
3	5	Baseline	25	4	7	12	99	-68	0	53	21	weiblich	Bachelor	Mathematik	5	0	1
3	5	Baseline	25	4	7	12	99	-68	1	54	22	weiblich	Abitur	Rechtswissenschaften	1	0	0
4	3	WIN	10	4	7	3	11	8	0	55	26	männlich	Bachelor	Economics	15	1	1
4	7	WIN	5	7	2	3	4	1	1	56	30	weiblich	Master	Auslandsgermanistik/daf	4	0	1
5	2.5	LOSE	25	4	6	4	4	0	0	57	24	weiblich	Abitur	Medizin	6	0	0
5	7.5	LOSE	0	4	5	4	11	7	1	58	29	weiblich	Diplom	Chemie	10	0	1
6	7.5	Baseline	0	4	4	8	99	-72	1	59	26	männlich	Abitur	Physiotherapie	7	0	0
6	2.5	Baseline	5	4	7	8	99	-72	0	60	24	weiblich	Abitur	Wirtschaftswissenschaften	12	1	0
7	4.5	WIN	0	7	7	12	5	7	0	61	25	weiblich	Bachelor	BWL	2	1	1
7	5.5	WIN	20	6	7	12	11	1	1	62	24	weiblich	Abitur	Psychologie	2	0	0
1	6	WIN	15	6	3	1	2	1	1	63	27	weiblich	Sonstige	Germanistik	5	0	1
1	4	WIN	20	4	7	1	4	3	0	64	24	weiblich	Abitur	Evangelische Theologie	10	0	0
2	3.5	LOSE	25	4	7	3	16	6	0	65	34	weiblich	Diplom	Rechtswissenschaften	10	0	1
2	6.5	LOSE	10	4	5	3	12	9	1	66	24	weiblich	Bachelor	Business Administration	20	0	1
3	4.5	Baseline	18	4	7	11	99	-69	0	67	24	weiblich	Sonstige	Zahnmedizin	5	0	1
3	5.5	Baseline	20	4	1	11	99	-69	1	68	30	männlich	Diplom	Psychologie	10	0	1
4	6	WIN	15	4	1	16	16	0	1	69	22	männlich	Bachelor	Mathematik	15	0	1
4	4	WIN	5	4	4	16	13	3	0	70	21	männlich	Abitur	Gesamtschule	2	0	0
5	5	LOSE	25	4	2	3	15	7	1	71	23	männlich	Abitur	Politik	10	0	0
5	5	LOSE	0	1	6	3	4	1	0	72	24	weiblich	Abitur	Pharmazie	10	0	0
1	7.5	WIN	0	4	7	10	14	4	1	73	26	männlich	Sonstige	Psychologie	8	0	1
1	2.5	WIN	1	6	7	10	4	6	0	74	23	weiblich	Bachelor	Sozialpädagogik/ Sozialmanagement	5	0	1
2	5	LOSE	25	3	5	4	3	1	0	75	19	weiblich	Abitur	Rechtswissenschaft	1	0	0
2	5	LOSE	25	4	5	4	17	6	1	76	26	männlich	Bachelor	Südosteuropastudien	8	0	1
3	5	Baseline	20	4	3	8	99	-72	0	77	20	weiblich	Abitur	Psychologie	4	0	0
3	5	Baseline	25	4	5	8	99	-72	1	78	24	weiblich	Abitur	Philosophie/Strafrecht	4	0	0
4	5	WIN	25	4	7	14	3	8	0	79	25	weiblich	Abitur	Wirtschaftswissenschaften	6	1	0
4	5	WIN	25	6	7	14	16	2	1	80	22	männlich	Abitur	Wirtschaftswissenschaften Information and Management Science	3	1	0
5	5	LOSE	20	4	4	17	19	2	0	81	24	weiblich	Abitur	Sportmanagement / Wirtschaftswissenschaften	0	1	0
5	5	LOSE	25	3	2	17	10	7	1	82	25	weiblich	Abitur	Wirtschaftspädadagogik	12	1	0
6	5	Baseline	25	7	3	14	99	-66	1	83	24	weiblich	Bachelor	Südosteuropastudien	10	0	1
6	5	Baseline	5	4	2	14	99	-66	0	84	40	weiblich	Bachelor	Arabistik/ IWK	15	0	1
1	3.5	WIN	25	4	7	6	16	9	0	85	22	weiblich	Abitur	B. Sc. Wirtschaftswissenschaften	10	1	0
1	6.5	WIN	10	4	7	6	2	4	1	86	30	weiblich	Diplom	Pharmazie	10	0	1
2	5	LOSE	25	4	7	16	12	4	0	87	21	männlich	Abitur	Pharmazie	2	0	0
2	5	LOSE	25	4	7	16	4	7	1	88	30	weiblich	Abitur	Humanmedizin	5	0	0
3	5	Baseline	23	4	7	18	99	-62	0	89	26	weiblich	Abitur	Psychologie	10	0	0
3	5	Baseline	25	4	4	18	99	-62	1	90	26	weiblich	Bachelor	Romanistik	15	0	1
4	7.5	WIN	0	4	5	13	17	4	1	91	24	männlich	Abitur	Humanmedizin	7	0	0
4	2.5	WIN	10	4	1	13	3	9	0	92	37	weiblich	Master	Interkulturelle Wirtschaftskommunikation	5	1	1
5	4.5	LOSE	20	4	4	7	4	3	0	93	26	weiblich	Bachelor	M. Sc. BWl für Naturwissenschaftler und Ingenieurer	7	0	1
5	5.5	LOSE	20	4	5	7	16	9	1	94	20	weiblich	Abitur	Soziologie/Psychologie	20	0	0
6	5	Baseline	25	4	6	17	99	-63	1	95	24	weiblich	Abitur	Lehramt Gymnasium Wirtschaft/Recht und Chemie	10	1	0
6	5	Baseline	20	4	7	17	99	-63	0	96	22	weiblich	Sonstige	Medizin	7	0	1
7	4.5	WIN	10	4	7	2	12	9	0	97	24	männlich	Abitur	Lehramt an Gymnasien für Englisch und W/R	7	0	0
7	5.5	WIN	20	5	7	2	4	2	1	98	22	weiblich	Bachelor	Kommunikationswissenschaft & Psychologie	10	0	1
8	4.5	LOSE	0	4	4	16	19	3	0	99	24	weiblich	Abitur	Psychologie	12	0	0
8	5.5	LOSE	20	4	4	16	1	4	1	100	22	weiblich	Abitur	B.Sc. Psychologie	7	0	0
9	4.5	Baseline	20	4	2	2	99	-78	0	101	23	männlich	Bachelor	BWL	6	1	1
9	5.5	Baseline	20	4	7	2	99	-78	1	102	24	weiblich	Master	Volkskunde/Kulturgeschichte	18	0	1
1	2.5	WIN	14	6	6	9	4	5	0	103	26	männlich	Abitur	Ingenieurwissenschaft	6	0	0
1	7.5	WIN	0	4	7	9	5	4	1	104	20	männlich	Abitur	Politikwissenschaft	6	0	0
2	6.5	LOSE	10	4	6	4	7	3	1	105	19	weiblich	Abitur	B. Sc. Psychologie	0	0	0
2	3.5	LOSE	25	4	1	4	3	1	0	106	27	weiblich	Abitur	Rechtswissenschaft	7	0	0
3	4.7	Baseline	28	4	3	1	99	-79	1	107	27	weiblich	Master	Literaturwissenschaft	15	0	1
3	5.3	Baseline	20	4	2	1	99	-79	0	108	30	männlich	Bachelor	Soziale Arbeit	12	0	1
4	5	WIN	0	4	7	9	16	7	0	109	28	weiblich	Bachelor	Wirtschaftspädagogik II	10	1	1
4	5	WIN	25	4	5	9	3	6	1	110	20	weiblich	Abitur	Anglistik / Amerikanistik	1	0	0
5	4.5	LOSE	20	4	7	11	7	4	0	111	25	männlich	Abitur	Anglistik	2	0	0
5	5.5	LOSE	20	3	7	11	3	8	1	112	21	weiblich	Abitur	Jura	0	0	0
6	6	Baseline	15	4	7	2	99	-78	1	113	24	weiblich	Abitur	Wirtschaftspädagogik	10	1	0
6	4	Baseline	20	4	7	2	99	-78	0	114	31	männlich	Bachelor	Kommunikationswissenschaften / Psychologie	6	0	1
1	6.5	WIN	10	4	2	12	1	8	0	115	28	männlich	Bachelor	MEES - spezielle Botanik	15	0	1
2	5	LOSE	25	4	4	15	13	2	1	116	30	weiblich	Sonstige	Chemie	7	0	1
2	5	LOSE	25	4	4	15	15	0	0	117	27	weiblich	Bachelor	Informatik	1	0	1
3	4.5	Baseline	5	4	6	17	99	-63	0	118	24	weiblich	Abitur	medizin	8	0	0
3	5.5	Baseline	20	4	2	17	99	-63	1	119	21	weiblich	Abitur	Lehramt	3	0	0
4	5	WIN	0	4	7	19	15	4	0	120	21	männlich	Abitur	Geographie	4	0	0
4	5	WIN	25	4	1	19	3	3	1	121	24	weiblich	Abitur	Politikwissenschaft und Philosophie	3	0	0
5	7.5	LOSE	0	4	4	14	2	7	1	122	21	weiblich	Abitur	Ernährungswissenschaften	5	0	0
5	2.5	LOSE	15	4	4	14	12	2	0	123	22	männlich	Abitur	Lehramt	3	0	0
6	4	Baseline	30	4	2	2	99	-78	0	124	22	männlich	Abitur	BWL	8	1	0
6	6	Baseline	15	4	7	2	99	-78	1	125	23	weiblich	Bachelor	Kommunikationswissenschaft	15	0	1
7	5	WIN	5	7	7	19	7	7	0	126	25	männlich	Abitur	Politikwissenschaften	3	0	0
7	5	WIN	25	6	4	19	4	4	1	127	22	weiblich	Abitur	Anglistik Amerikanistik	3	0	0
8	5.5	LOSE	25	4	1	16	2	5	0	128	25	weiblich	Bachelor	Angewandte Ethik	11	0	1
8	4.5	LOSE	30	4	5	16	8	8	1	129	26	männlich	Abitur	BWL	11	1	0
