# Supplementary material for: I win it’s fair, you win it’s not. Selective heeding of merit in ambiguous settings
Source: PLoS One. 2023 Jan 6;18(1):e0279865. doi: 10.1371/journal.pone.0279865 (PMC9821486; doi:10.1371/journal.pone.0279865)
Supplement: S2 Data — (TXT) [file pone.0279865.s003.txt]

Data synopsis: 18 variables, 129 observations, row one contains variable names, comma used for the field separator, dot used for the decimal point.

Pair: participant pair id in a given session.
Profit: individual profit at the end of the experiment.
TR: treatment condition (Baseline/WIN/LOSE).
Transfer: individual transfer in the role of the dictator.
Desert: perception of merit.
Fairness: perception of fairness.
Treasure: bead selected by the computer.
Guess: bead chosen by the participant.
Distance: minimum distance between "Guess" and "Treasure".
Role: eventual role assignment within a participant pair (1 = dictator).
id: unique participant id.
age: participant age, full years.
gender: participant gender.
edu: highest education degree attained by the participant.
major: main filed of study of the participant.
exp: prior number of experiments the participant has taken part in.
econ: 1 = Business Administration or Economics major.
grad: 1 = Bachelor's or higher as the highest education degree attained.
